# Supplementary material for: Safety and efficacy of co-administration of CD19 and CD22 CAR-T cells in children with B-ALL relapse after CD19 CAR-T therapy
Source: J Transl Med. 2023 Mar 22;21:213. doi: 10.1186/s12967-023-04019-4 (PMC10031882; doi:10.1186/s12967-023-04019-4)
Supplement: Supplementary file 2 — Additional file 2: Table 1. Patient characteristics and response to CART1. -: no follow-up. ^: CSF detected by flow cytometry indicated that immature cells account for 88.63% of nucleated cells. &: CSF detected by flow cytometry showed white blood cell count 25/mm3 and immature cells account for 84% of nucleated cells. *: The biopsy revealed infiltration of leukemia cells in the testis. [file 12967_2023_4019_MOESM2_ESM.xlsx]

## Sheet: Sheet1
Table 1. Patient characteristics and response to CART1.
Patient ID	Gender	Age at dignosis (y)	Age at CART1 infusion (y)	Tissue involvement	Genetic variation	MRD before CART1 (%)	Infusion dose of CART1	CRS grade	Neurotoxicity grade	IL-6 max (pg/ml)	Fold change of IL-6	Response to CART1	Interval between CART1 infusion and MRD negative (d)	B cell aplaisa after CAT1 (m)	CD19+ relapse after CART1 (m)
pt01	F	3.62	7.25	BM, CNS^	Negative	0.0027	1×10^7/kg	1	0	100.39	7.46	MRD- CR	30	-	10.23
pt02	F	2.69	8.68	BM, CNS&	ZCCHC7-CSF2RA; PAX5/Various;	0.0265	1.2×10^7/kg	1	0	26.62	2	MRD- CR	7	3.17	14.83
pt03	F	11.87	12.38	BM	IGH-EPOR	0.0117	1×10^7/kg	1	0	1268.56	36.71	MRD- CR	13	6.03	32.87
pt04	M	1.39	5.61	Testis*	BCR-ABL1	-	8×10^6/kg	0	0	26.4	3.22	-	-	-	4.07
pt05	F	3.73	7.36	Lymph node	-	-	1×10^7/kg	-	-	-	-	MRD- CR	-	9.77	11.87
-: no follow-up. ^: CSF detected by flow cytometry indicated that immature cells account for 88.63% of nucleated cells. &: CSF detected by flow cytometry showed white blood cell count 25/mm3 and immature cells account for 84% of nucleated cells. *: The biopsy revealed infiltration of leukemia cells in the testis.
