# Supplementary material for: Safety and efficacy of co-administration of CD19 and CD22 CAR-T cells in children with B-ALL relapse after CD19 CAR-T therapy
Source: J Transl Med. 2023 Mar 22;21:213. doi: 10.1186/s12967-023-04019-4 (PMC10031882; doi:10.1186/s12967-023-04019-4)
Supplement: Supplementary file 3 — Additional file 3: Table 2. Disease status and treatment outcomes at CART2.-: no follow-up. *, MRD-negative CR was obtained after chemotherapy. CART2 was performed to prevent a recurrence. #, Pt01 relapsed after CART2 and received a third CAR-T salvage therapy. + : On the fourth day after CART2 reinfusion, pt04 began to develop testicular edema, along with redness and pain. After a week, the mass gradually shrank, and the tissue returned to normal size. [file 12967_2023_4019_MOESM3_ESM.xlsx]

## Sheet: Sheet1
Table 2. Disease status and treatment outcomes at CART2.
Patient ID	Time elapsed between CART1 and CART2 (m)	Age at CART2 infusion (y)	Tissue involvement	Disease status before CART2	Infusion dose of CART2	CD19 CAR-T transduction efficiency	CD22 CAR-T transduction efficiency	Average transduction efficiency	Infusion dose of CD19 CAR-T	Infusion dose of CD22 CAR-T	CAR-T dose change	CRS grade	Neurotoxicity grade	IL-6 max (pg/ml)	Fold change of IL-6	Interval between CART2 infusion and MRD negative CR(d)	Disease status at 6 month after CART2	Disease status at 12 month after CART2	Status at the cut off time	Cause of death	HSCT after CART2	Donor	B cell aplasia after CART2 (m)
pt01	11.9	8.22466	BM	MRD＜0.01%*	1.5×107/kg	0.2	0.3	0.25	6×106/kg	9×106/kg	CART2>CART1	1	0	55.81	14.84	0	MRD- CR	relapse#	death	abandon treatment	refuse	-	-
pt02	15.93	9.9863	BM	-	4.3×106/kg	0.487	0.462	0.4745	2.21×106/kg	2.09×106/kg	CART2<CART1	1	0	-	-	13	MRD- CR	MRD- CR	lost to follow up	-	-	-	-
pt03	33.13	15.1014	BM	0.0246	1.1×107/kg	0.414	0.383	0.3985	5.71×106/kg	5.29×106/kg	CART2>CART1	2	0	1300.26	1605.26	10	MRD- CR	MRD- CR	alive	-	yes	brother, 10/10	11.57
pt04	16.43	6.9589	Testis	MRD＜0.01%	8×106/kg	0.567	0.724	0.6455	3.51×106/kg	4.49×106/kg	CART2=CART1	2+	0	3653.9	849.74	90	MRD- CR	MRD- CR	alive	-	yes	father, 11/18	8.53
pt05	12.13	8.35616	Lymph node	soft tissue lymphocytic infiltration	1.2×107/kg	0.414	0.483	0.4485	5.54×106/kg	6.46×106/kg	CART2>CART1	1	0	-	-	40	MRD- CR	MRD- CR	alive	-	yes	mother, 5/10	17.5
-: no follow-up. *, MRD-negative CR was obtained after chemotherapy. CART2 was performed to prevent a recurrence. #, Pt01 relapsed after CART2 and received a third CAR-T salvage therapy. +：On the fourth day after CART2 reinfusion, pt04 began to develop testicular edema, along with redness and pain. After a week, the mass gradually shrank, and the tissue returned to normal size.
