# Supplementary material for: Safety and efficacy of co-administration of CD19 and CD22 CAR-T cells in children with B-ALL relapse after CD19 CAR-T therapy
Source: J Transl Med. 2023 Mar 22;21:213. doi: 10.1186/s12967-023-04019-4 (PMC10031882; doi:10.1186/s12967-023-04019-4)
Supplement: Supplementary file 4 — Additional file 4: Table S1. Peak values per cytokine in CART2 (pg/mL). The peak serum cytokine levels of IL-2, IL-4, IL-6, IL-10, IL-17A, IFN-γ and TNF-α in pt01, pt03 and pt04 after CART2. [file 12967_2023_4019_MOESM4_ESM.xlsx]

## Sheet: Sheet1
Table S1. Peak values per serum cytokine in CART2 (pg/mL).
	IL-2	IL-4	IL-6	IL-10	IL-17A	IFN-γ	TNF-α
pt01	2.39	3.6	55.81	6.5	20.06	12.63	3.24
pt03	4.37	3.54	1300.26	18.47	10.32	80.2	10.89
pt04	11.3	3.9	3653.9	160.2	16.2	1724.3	2.4
The peak serum cytokine levels of IL-2, IL-4, IL-6, IL-10, IL-17A, IFN-γ and TNF-α in pt01, pt03 and pt04 after CART2.
